# Supplementary material for: The Effect of the Extraction Method on the Content of Bioactive Compounds and the Biological Activity of Nigella sativa Extracts
Source: Molecules. 2025 Dec 11;30(24):4736. doi: 10.3390/molecules30244736 (PMC12736113; doi:10.3390/molecules30244736)
Supplement: Supplementary file 1 [file molecules-30-04736-s001.zip]

Archive with 1 entries (1 files):
- molecules-3999244-supplementary.pdf
